# Supplementary material for: Sleeping Spermatozoa: The Symbolism of Gamete Cryopreservation in the Context of Cancer in AYAs
Source: Life (Basel). 2025 Apr 23;15(5):685. doi: 10.3390/life15050685 (PMC12112822; doi:10.3390/life15050685)
Supplement: Supplementary file 1 [file life-15-00685-s001.zip]

Archive with 1 entries (1 files):
- life-3544753 Waking up Sleeping Spermatozoa.mp4
